# Supplementary material for: Rare ground data confirm significant warming and drying in western equatorial Africa
Source: PeerJ. 2020 Apr 14;8:e8732. doi: 10.7717/peerj.8732 (PMC7164428; doi:10.7717/peerj.8732)
Supplement: Supplemental Information 4 [file peerj-08-8732-s004.r]

##Contents

##### 1. Data upload and preparation - line 26
##### 2. Seasonality - line 384
##### 3. Fourier spectra - line 631
##### 4. Long-term trends - line 706
##### 5. Periodicity over time - line 927
##### 6. Influence of oceans  - line 1003

## - Load libraries
library(plyr)
library(ggplot2)
library(zoo)
library(lubridate)
library(timeDate)
library(scales)
library(biwavelet)
library(ggpubr)
library(corrplot)
library(lme4)
library("itsadug")
library("tidyr")
library("broom")
library("gridExtra")
library(cplm)
library(biwavelet)

##########################################
##### 1. Data upload and preparation #####
##########################################

### Rainfall ###

## - Data available for download at the University of Stirling's DataSTORRE (http://hdl.handle.net/11667/133)

## - Upload daily rainfall data (Dataset C - a combination of datasets A and B with adjusted data)
Rainfall_daily_C <- read.csv("Rainfall_daily_v.2017-12-31.csv")

Rainfall_daily_C$Date<-as.Date(Rainfall_daily_C$Date)
Rainfall_daily_C<-Rainfall_daily_C[order(Rainfall_daily_C$Date),]

## - Calculate mean value for each day in the time series and interpolate missing values using the 10 day rolling mean (to create Dataset D)
Rainfall_daily_D<-ddply(Rainfall_daily_C,.(Date),summarise,Rainfall_daily_mm=mean(Rainfall_adjusted_mm,na.rm=T))

# - Create full calendar of dates
Rainfall_daily_D<-merge(Rainfall_daily_D,
                     data.frame(Date=seq.Date(from=min(Rainfall_daily_D$Date,na.rm=T),to=max(Rainfall_daily_D$Date,na.rm=T),by="day"))
                     ,"Date",all.y=T)
Rainfall_daily_D$Data<-as.factor(ifelse(is.na(Rainfall_daily_D$Rainfall_daily_mm),"Missing","Data"))

# - Interpolate missing data
Rainfall_daily_D$MeanRain_10day<-rollapply(Rainfall_daily_D$Rainfall_daily_mm,10,mean,na.rm=T,fill=NA)
Rainfall_daily_D$Rainfall_interp_mm<-Rainfall_daily_D$Rainfall_daily_mm
Rainfall_daily_D$Rainfall_interp_mm[is.na(Rainfall_daily_D$Rainfall_interp_mm)]<-Rainfall_daily_D$MeanRain_10day[is.na(Rainfall_daily_D$Rainfall_interp_mm)]
Rainfall_daily_D$Comments<-ifelse(is.na(Rainfall_daily_D$Rainfall_daily_mm),"Interpolated from 10 day running mean", "NA")
Rainfall_daily_D<-data.frame(Date=Rainfall_daily_D$Date, Rainfall_mm=Rainfall_daily_D$Rainfall_daily_mm,Rainfall_interp_mm=Rainfall_daily_D$Rainfall_interp_mm, Comments=Rainfall_daily_D$Comments, Site="SEGC")
Rainfall_daily_D$DOY<-as.integer(format(Rainfall_daily_D$Date,"%j"))
Rainfall_daily_D$Month<-month(Rainfall_daily_D$Date)
Rainfall_daily_D$Season<-mapvalues(Rainfall_daily_D$Month,from=c(1:12),to=c("DJF","DJF","MAM","MAM","MAM","JJAS","JJAS","JJAS","JJAS","ON","ON","DJF"))
Rainfall_daily_D$Year<-year(Rainfall_daily_D$Date)
Rainfall_daily_D$Year_r<-scale(Rainfall_daily_D$Year)

## - Sum rainfall for each month in the time series from interpolated daily data and interpolate missing months (to create Dataset E)
Rainfall_monthly_E<-ddply(Rainfall_daily_D,.(Year,Season,Month,YearMonth=as.yearmon(Date)),summarise, 
                          Rainfall_daily_mm=mean(Rainfall_mm,na.rm=T),
                          Rainfall_mm=sum(Rainfall_interp_mm,na.rm=T),
                          sample=length(Date[complete.cases(Rainfall_interp_mm)]),
                          sample_max=length(Date))

# - Remove monthly values with more than 10% missing days
Rainfall_monthly_E$sample_prop<-Rainfall_monthly_E$sample/Rainfall_monthly_E$sample_max
Rainfall_monthly_E$Rainfall_mm[Rainfall_monthly_E$sample_prop<0.9]<-NA
Rainfall_monthly_E$Rainfall_daily_mm[Rainfall_monthly_E$sample_prop<0.9]<-NA

# - Complete missing values with mean value for corresponding calendar month
Rainfall_monthly_E<-merge(Rainfall_monthly_E,
                          ddply(Rainfall_monthly_E,.(Month=month(YearMonth)),summarise,
                                Rainfall_month_mm=mean(Rainfall_mm,na.rm=T)), "Month")
Rainfall_monthly_E$Rainfall_interp_mm<-Rainfall_monthly_E$Rainfall_mm
Rainfall_monthly_E$Rainfall_interp_mm[is.na(Rainfall_monthly_E$Rainfall_interp_mm)]<-Rainfall_monthly_E$Rainfall_month_mm[is.na(Rainfall_monthly_E$Rainfall_interp_mm)]
Rainfall_monthly_E<-Rainfall_monthly_E[order(Rainfall_monthly_E$YearMonth),]
Rainfall_monthly_E$Rainfall_standard_mm<-scale(Rainfall_monthly_E$Rainfall_interp_mm)

## - Sum rainfall for each year in the timeseries from interpolated daily data (to create Dataset F)
Rainfall_yearly_F<-ddply(Rainfall_daily_D,.(Year=year(Rainfall_daily_D$Date)),summarise, 
                       Rainfall_daily_mm=mean(Rainfall_interp_mm,na.rm=T),
                       Rainfall_yearly_mm=sum(Rainfall_interp_mm))
Rainfall_yearly_F$Year_r<-scale(Rainfall_yearly_F$Year)

## - Summary of rainfall dataframes (match flowchart in supporting information)
summary(Rainfall_daily_C) #Lopé daily rainfall dataset including original and adjusted data (Dataset C)
summary(Rainfall_daily_D) #Lopé mean daily rainfall time series with non-interpolated and interpolated data (Dataset D)
summary(Rainfall_monthly_E) #Lopé monthly rainfall time series with non-interpolated and interpolated data (Dataset E)
summary(Rainfall_yearly_F) #Lopé yearly rainfall time series (Dataset F)


### Temperature ####

## - Data available for download at the University of Stirling's DataSTORRE (http://hdl.handle.net/11667/133)

## - Upload daily max/min temperature data (Dataset C - a combination of datasets A and B)
Temperature_daily_C <- read.csv("Temperature_daily_v.2018-03-13.csv")

Temperature_daily_C$Date<-as.Date(Temperature_daily_C$Date)

## - Calculate mean value for each day in the time series (to create Dataset D)
Temperature_daily_D<-ddply(Temperature_daily_C,.(Site,Type,Date),summarise,
                       Temperature_c=mean(Temperature_c,na.rm=T))

# - Create full calendar of dates
Temperature_daily_D<-rbind(merge(Temperature_daily_D[Temperature_daily_D$Site=="Saline",],
                                 expand.grid(Date=seq.Date(from=min(Temperature_daily_D$Date[Temperature_daily_D$Site=="Saline"],na.rm=T),to=max(Temperature_daily_D$Date[Temperature_daily_D$Site=="Saline"],na.rm=T),by="day"),
                                             Type=c("Max","Min"),Site=c("Saline")),c("Date","Type","Site"),all=T),
                           merge(Temperature_daily_D[Temperature_daily_D$Site=="SEGC",],
                                 expand.grid(Date=seq.Date(from=min(Temperature_daily_D$Date[Temperature_daily_D$Site=="SEGC"],na.rm=T),to=max(Temperature_daily_D$Date[Temperature_daily_D$Site=="SEGC"],na.rm=T),by="day"),
                                             Type=c("Max","Min"),
                                             Site=c("SEGC")),
                                 c("Date","Type","Site"),all=T))

Temperature_daily_D$DOY<-as.integer(format(Temperature_daily_D$Date,"%j"))
Temperature_daily_D$YearMonth<-as.yearmon(Temperature_daily_D$Date)
Temperature_daily_D$Month<-month(Temperature_daily_D$Date)
Temperature_daily_D$Year<-year(Temperature_daily_D$Date)
Temperature_daily_D$Site2<-ifelse(Temperature_daily_D$Site=="Saline","Forest","Savanna")

## - Calculate monthly mean daily max/min temperature time series for both sites (Dataset E)
Temperature_monthly_E<-ddply(Temperature_daily_D[Temperature_daily_D$Year<2018,],.(Site,Type,Year,Month,YearMonth),summarise,
                             Sample_Lopé=length(Temperature_c[complete.cases(Temperature_c)]),
                             Temperature_c=mean(Temperature_c,na.rm=T))
                             
Temperature_monthly_E$Temperature_c[Temperature_monthly_E$Sample_Lopé<5]<-NA
Temperature_monthly_E$Date<-as.Date(paste(year(Temperature_monthly_E$YearMonth),month(Temperature_monthly_E$YearMonth),"15",sep="-"))

# - Complete missing values with mean value for corresponding calendar month
Temperature_monthly_E<-merge(Temperature_monthly_E,
                          ddply(Temperature_monthly_E,.(Site,Type,Month),summarise,
                                Temperature_month_mean_c=mean(Temperature_c,na.rm=T)),
                          c("Site","Type","Month"))

Temperature_monthly_E$Temperature_interp_c<-Temperature_monthly_E$Temperature_c
Temperature_monthly_E$Temperature_interp_c[is.na(Temperature_monthly_E$Temperature_interp_c)]<-Temperature_monthly_E$Temperature_month_mean_c[is.na(Temperature_monthly_E$Temperature_interp_c)]
Temperature_monthly_E<-Temperature_monthly_E[order(Temperature_monthly_E$YearMonth),]
Temperature_monthly_E$Temperature_standard_c<-NA
Temperature_monthly_E$Temperature_standard_c[Temperature_monthly_E$Site=="Saline"&Temperature_monthly_E$Type=="Max"]<-scale(Temperature_monthly_E$Temperature_interp_c[Temperature_monthly_E$Site=="Saline"&Temperature_monthly_E$Type=="Max"])
Temperature_monthly_E$Temperature_standard_c[Temperature_monthly_E$Site=="SEGC"&Temperature_monthly_E$Type=="Max"]<-scale(Temperature_monthly_E$Temperature_interp_c[Temperature_monthly_E$Site=="SEGC"&Temperature_monthly_E$Type=="Max"])
Temperature_monthly_E$Temperature_standard_c[Temperature_monthly_E$Site=="Saline"&Temperature_monthly_E$Type=="Min"]<-scale(Temperature_monthly_E$Temperature_interp_c[Temperature_monthly_E$Site=="Saline"&Temperature_monthly_E$Type=="Min"])
Temperature_monthly_E$Temperature_standard_c[Temperature_monthly_E$Site=="SEGC"&Temperature_monthly_E$Type=="Min"]<-scale(Temperature_monthly_E$Temperature_interp_c[Temperature_monthly_E$Site=="SEGC"&Temperature_monthly_E$Type=="Min"])

## - Calculate long-term series of minimum daily temperature combined from both sites and all equipment (Dataset F)
Temperature_daily_F<-ddply(Temperature_daily_D[Temperature_daily_D$Type=="Min",],.(Year, Month=month(Date), YearMonth, DOY,Date),summarise,
      Temperature_c=mean(Temperature_c,na.rm=T))
Temperature_daily_F<-Temperature_daily_F[Temperature_daily_F$Year<2018,]

# - Interpolate missing data
Temperature_daily_F<-Temperature_daily_F
Temperature_daily_F$MeanTemp_10day<-rollapply(Temperature_daily_F$Temperature_c,10,mean,na.rm=T,fill=NA)
Temperature_daily_F$Temperature_interp_c<-Temperature_daily_F$Temperature_c
Temperature_daily_F$Temperature_interp_c[is.na(Temperature_daily_F$Temperature_c)]<-Temperature_daily_F$MeanTemp_10day[is.na(Temperature_daily_F$Temperature_c)]
Temperature_daily_F$Comments<-ifelse(is.na(Temperature_daily_F$Temperature_c),"Interpolated from 10 day running mean", "NA")

Temperature_daily_F$Year_r<-scale(Temperature_daily_F$Year)
Temperature_daily_F$Season<-mapvalues(Temperature_daily_F$Month,from=c(1:12),to=c("DJF","DJF","MAM","MAM","MAM","JJAS","JJAS","JJAS","JJAS","ON","ON","DJF"))

## - Calculate mean monthly minimum temperaure from combined daily dataset (to create dataset G)
Temperature_monthly_G<-ddply(Temperature_daily_F,.(Year,Season,Month,YearMonth),summarise,
                             Sample_Lopé=length(Temperature_c[complete.cases(Temperature_c)]),
                             Temperature_c=mean(Temperature_c,na.rm=T))
Temperature_monthly_G$Temperature_c[Temperature_monthly_G$Sample_Lopé<5]<-NA
Temperature_monthly_G$Date<-as.Date(paste(year(Temperature_monthly_G$YearMonth),month(Temperature_monthly_G$YearMonth),"15",sep="-"))

# - Complete missing values with mean value for corresponding calendar month
Temperature_monthly_G<-merge(Temperature_monthly_G,
                             ddply(Temperature_monthly_G,.(Month),summarise,
                                   Temperature_month_mean_c=mean(Temperature_c,na.rm=T)),
                             c("Month"))

Temperature_monthly_G$Temperature_interp_c<-Temperature_monthly_G$Temperature_c
Temperature_monthly_G$Temperature_interp_c[is.na(Temperature_monthly_G$Temperature_interp_c)]<-Temperature_monthly_G$Temperature_month_mean_c[is.na(Temperature_monthly_G$Temperature_interp_c)]
Temperature_monthly_G<-Temperature_monthly_G[order(Temperature_monthly_G$YearMonth),]

## - Summary of temperature datasets
summary(Temperature_daily_C) #Lopé daily temperature dataset including original data from each equipment at each site (Dataset C)
summary(Temperature_daily_D)  #Lopé mean daily temperature dataset combining data from different equipment at each site (Dataset D)
summary(Temperature_monthly_E) #Lopé mean monthly temperature dataset for each site including non-interpolated and inteprolated data (Dataset E)
summary(Temperature_daily_F) #Lopé mean daily minimum temperature dataset combining non-interpolated data from each site (Dataset F)
summary(Temperature_monthly_G) #Lopé mean monthly minimum daily temperature dataset for both sites combined including non-interpolated and inteprolated data (Dataset G)


### Berkeley Temp ###

## - download available from http://climexp.knmi.nl/start.cgi for the grid-cell overlapping the SEGC location (0.2N, 11.6E).

Berkeley_daily <- read.csv("Temperature_Berkeley_Min_daily.csv")

names(Berkeley_daily)<-c("Date","Temperature_c")
Berkeley_daily$Date<-as.Date(as.character(Berkeley_daily$Date),"%Y%m%d")
Berkeley_daily$DOY<-format(Berkeley_daily$Date,"%j")
Berkeley_daily$Year<-year(Berkeley_daily$Date)
Berkeley_daily$Month<-month(Berkeley_daily$Date)
Berkeley_daily$Year_r<-scale(Berkeley_daily$Year)
Berkeley_daily<-Berkeley_daily[Berkeley_daily$Year>1983&Berkeley_daily$Year<2018,]


### CRU Temp ###

## - downloaded from http://climexp.knmi.nl/start.cgi for the grid-cell overlapping the SEGC location (0.2N, 11.6E).

CRU_monthly <- read.table("Temperature_CRU_Min_monthly.txt")

names(CRU_monthly)<-c("Year",1:12)
CRU_monthly<-gather(CRU_monthly,"Month","Temperature_c",2:13)
CRU_monthly$YearMonth<-as.yearmon(paste(CRU_monthly$Year,CRU_monthly$Month),"%Y %m")
CRU_monthly$Year_r<-scale(CRU_monthly$Year)
CRU_monthly<-CRU_monthly[CRU_monthly$Year>1983,]


### Absolute humidity ###

## - Data available for download at the University of Stirling's DataSTORRE (http://hdl.handle.net/11667/133)

## - Upload daily absolute humidity record (Dataset A)
AbsHumidity_daily_A <- read.csv("Humidity_daily_v.2018-03-14.csv")

AbsHumidity_daily_A$Date<-as.Date(AbsHumidity_daily_A$Date,format="%d/%m/%y")
AbsHumidity_daily_A<-AbsHumidity_daily_A[complete.cases(AbsHumidity_daily_A$Date),]
AbsHumidity_daily_A$Site2<-ifelse(AbsHumidity_daily_A$Site=="Saline","Forest","Savanna")

AbsHumidity_daily_B<-ddply(AbsHumidity_daily_A[AbsHumidity_daily_A$Night==T,],.(Site=Site2,Date),summarise,AbsoluteHumidity_gm3=mean(AbsoluteHumidity_gm3,na.rm=T))
AbsHumidity_daily_B<-merge(expand.grid(Date=seq(from=min(AbsHumidity_daily_B$Date),to=max(AbsHumidity_daily_B$Date),"day"),
                                                  Site=c("Savanna","Forest")),
                           AbsHumidity_daily_B,c("Date","Site"),all.x=T)
AbsHumidity_daily_B$Year<-year(AbsHumidity_daily_B$Date)
AbsHumidity_daily_B$Month<-month(AbsHumidity_daily_B$Date)
AbsHumidity_daily_B$YearMonth<-as.yearmon(AbsHumidity_daily_B$Date)
AbsHumidity_daily_B$DOY<-as.integer(format(AbsHumidity_daily_B$Date,"%j"))

## - Calculate monthly mean time series for both sites (Dataset C)
AbsHumidity_monthly_C<-ddply(AbsHumidity_daily_B[AbsHumidity_daily_B$Year<2018,],.(Site,Year, Month,YearMonth),summarise,
                             Sample_Lopé=length(AbsoluteHumidity_gm3[complete.cases(AbsoluteHumidity_gm3)]),
                             AbsoluteHumidity_gm3=mean(AbsoluteHumidity_gm3,na.rm=T))

AbsHumidity_monthly_C$Date<-as.Date(paste(AbsHumidity_monthly_C$Year,AbsHumidity_monthly_C$Month,"15",sep="-"))
AbsHumidity_monthly_C$AbsoluteHumidity_gm3[AbsHumidity_monthly_C$Sample_Lopé<5]<-NA

#Complete missing values with mean value for corresponding calendar month
AbsHumidity_monthly_C<-merge(AbsHumidity_monthly_C,
                             ddply(AbsHumidity_monthly_C,.(Site,Month),summarise,AbsoluteHumidity_month_mean_gm3=mean(AbsoluteHumidity_gm3,na.rm=T)),
                             c("Site","Month"))

AbsHumidity_monthly_C$AbsHumidity_interp_gm3<-AbsHumidity_monthly_C$AbsoluteHumidity_gm3
AbsHumidity_monthly_C$AbsHumidity_interp_gm3[is.na(AbsHumidity_monthly_C$AbsoluteHumidity_gm3)]<-AbsHumidity_monthly_C$AbsoluteHumidity_month_mean_gm3[is.na(AbsHumidity_monthly_C$AbsoluteHumidity_gm3)]
AbsHumidity_monthly_C$AbsHumidity_standard_gm3<-scale(AbsHumidity_monthly_C$AbsHumidity_interp_gm3)
AbsHumidity_monthly_C<-AbsHumidity_monthly_C[order(AbsHumidity_monthly_C$Site,AbsHumidity_monthly_C$Date),]

summary(AbsHumidity_daily_A)
summary(AbsHumidity_daily_B)
summary(AbsHumidity_monthly_C)


### Wind ###

## - Data available for download at the University of Stirling's DataSTORRE (http://hdl.handle.net/11667/133)

## - Upload daily mean wind speed record (Dataset A)
Wind_daily_A <- read.csv("Wind_daily_v.2016-07-01.csv")
names(Wind_daily_A)[3]<-"Wind_m_s"
Wind_daily_A$Date<-as.Date(Wind_daily_A$Date)

Wind_daily_B<-ddply(Wind_daily_A,.(Date),summarise,
                    Wind_m_s=mean(Wind_m_s,na.rm=T))
Wind_daily_B<-merge(data.frame(Date=seq.Date(from=min(Wind_daily_B$Date,na.rm=T),to=max(Wind_daily_B$Date,na.rm=T),by="day")),
                    Wind_daily_B,"Date",all.x=T)
Wind_daily_B$Year<-year(Wind_daily_B$Date)
Wind_daily_B$Month<-month(Wind_daily_B$Date)
Wind_daily_B$YearMonth<-as.yearmon(Wind_daily_B$Date)
Wind_daily_B$DOY<-as.integer(format(Wind_daily_B$Date,"%j"))

## - Calculate monthly mean time series for both sites (Dataset C)
Wind_monthly_C<-ddply(Wind_daily_B[Wind_daily_B$Year<2018,],.(Year, Month,YearMonth),summarise,
                       Sample_Lopé=length(Wind_m_s[complete.cases(Wind_m_s)]),
                       Wind_m_s=mean(Wind_m_s,na.rm=T))
Wind_monthly_C$Date<-as.Date(paste(Wind_monthly_C$Year,Wind_monthly_C$Month,"15",sep="-"))
Wind_monthly_C$Wind_m_s[Wind_monthly_C$Sample_Lopé<5]<-NA

# - Complete missing values with mean value for corresponding calendar month
Wind_monthly_C<-merge(Wind_monthly_C,
                       ddply(Wind_monthly_C,.(Month),summarise,Wind_month_mean_m_s=mean(Wind_m_s,na.rm=T)),
                       c("Month"))

Wind_monthly_C$Wind_interp_m_s<-Wind_monthly_C$Wind_m_s
Wind_monthly_C$Wind_interp_m_s[is.na(Wind_monthly_C$Wind_m_s)]<-Wind_monthly_C$Wind_month_mean_m_s[is.na(Wind_monthly_C$Wind_m_s)]
Wind_monthly_C$Wind_standard_m_s<-scale(Wind_monthly_C$Wind_interp_m_s)
Wind_monthly_C<-Wind_monthly_C[order(Wind_monthly_C$Date),]

summary(Wind_daily_A)
summary(Wind_daily_B)
summary(Wind_monthly_C)


### Solar ###

## - Data available for download at the University of Stirling's DataSTORRE (http://hdl.handle.net/11667/133)

## - Upload daily mean solar radiation record (Dataset A)
Solar_daily_A<- read.csv("Solar_daily_v.2015-10-30.csv")

names(Solar_daily_A)[3]<-"Solar_Wm2"
Solar_daily_A$Date<-as.Date(Solar_daily_A$Date)
Solar_daily_A$Month<-month(Solar_daily_A$Date)

Solar_daily_B<-ddply(Solar_daily_A,.(Date),summarise,Solar_Wm2 = mean(Solar_Wm2,na.rm=T))
Solar_daily_B<-merge(data.frame(Date=seq(from=min(Solar_daily_B$Date),to=max(Solar_daily_B$Date),"day")),
                     Solar_daily_B,c("Date"),all.x=T)
Solar_daily_B$Year<-year(Solar_daily_B$Date)
Solar_daily_B$Month<-month(Solar_daily_B$Date)
Solar_daily_B$YearMonth<-as.yearmon(Solar_daily_B$Date)
Solar_daily_B$DOY<-as.integer(format(Solar_daily_B$Date,"%j"))
Solar_daily_B$Solar_Wm2[which(Solar_daily_B$Solar_Wm2<10)]<-NA

## - Calculate monthly mean time series for both sites (Dataset C)
Solar_monthly_C<-ddply(Solar_daily_B[Solar_daily_B$Year<2018,],.(Year, Month,YearMonth),summarise,
                       Sample_Lopé=length(Solar_Wm2[complete.cases(Solar_Wm2)]),
                       Solar_Wm2=mean(Solar_Wm2,na.rm=T))

Solar_monthly_C$Date<-as.Date(paste(Solar_monthly_C$Year,Solar_monthly_C$Month,"15",sep="-"))
Solar_monthly_C$Solar_Wm2[Solar_monthly_C$Sample_Lopé<5]<-NA

# - Complete missing values with mean value for corresponding calendar month
Solar_monthly_C<-merge(Solar_monthly_C,
                       ddply(Solar_monthly_C,.(Month),summarise,Solar_month_mean_Wm2=mean(Solar_Wm2,na.rm=T)),
                       c("Month"))

Solar_monthly_C$Solar_interp_Wm2<-Solar_monthly_C$Solar_Wm2
Solar_monthly_C$Solar_interp_Wm2[is.na(Solar_monthly_C$Solar_Wm2)]<-Solar_monthly_C$Solar_month_mean_Wm2[is.na(Solar_monthly_C$Solar_Wm2)]
Solar_monthly_C$Solar_standard_Wm2<-scale(Solar_monthly_C$Solar_interp_Wm2)
Solar_monthly_C<-Solar_monthly_C[order(Solar_monthly_C$Date),]

summary(Solar_daily_A)
summary(Solar_daily_B)
summary(Solar_monthly_C)


### AOT ###

## - Download available from  the NASA Aerosol Robotic Network (Aeronet; https://aeronet.gsfc.nasa.gov/; Holben et al. 1998). 

Aerosol_daily_A <- read.csv("Aeronet_L2_140101_181231_SEGC_Lope_Gabon.lev20 2", comment.char="#")

Aerosol_daily_A$Date<-Aerosol_daily_A$Date.dd.mm.yy.
Aerosol_daily_A$Date<-as.Date(as.character(Aerosol_daily_A$Date),"%d:%m:%Y")

Aerosol_daily_B<-merge(data.frame(Date=seq.Date(from=min(Aerosol_daily_A$Date,na.rm=T),to=max(Aerosol_daily_A$Date,na.rm=T),by="day")),
                       Aerosol_daily_A[,c(67,3,7,13,16)],"Date",all.x=T)

Aerosol_daily_B$Year<-year(Aerosol_daily_B$Date)
Aerosol_daily_B$Month<-month(Aerosol_daily_B$Date)
Aerosol_daily_B$YearMonth<-as.yearmon(Aerosol_daily_B$Date)
Aerosol_daily_B$DOY<-as.integer(format(Aerosol_daily_B$Date,"%j"))

#summary(Aerosol_daily_B$Month[Aerosol_daily_B$Data=="Missing"])
#642 days missing out of 1045 possible days between 2014-04-27 and 2017-03-06 (61% missing).
#More than 70% values missing in months June-November (peaking in August, 85%). Presumably because of cloud cover data removed at quality control.
#Most data available in March (35% missing vales)

## - Calculate monthly mean time series for both sites (Dataset C)
Aerosol_monthly_C<-ddply(Aerosol_daily_B[Aerosol_daily_B$Year<2018,],.(Year, Month,YearMonth),summarise,
                      Sample_Lopé=length(AOT_500[complete.cases(AOT_500)]),
                      AOT_500=mean(AOT_500,na.rm=T))
Aerosol_monthly_C$Date<-as.Date(paste(Aerosol_monthly_C$Year,Aerosol_monthly_C$Month,"15",sep="-"))
Aerosol_monthly_C$AOT_500[Aerosol_monthly_C$Sample_Lopé<5]<-NA

# - Complete missing values with mean value for corresponding calendar month
Aerosol_monthly_C<-merge(Aerosol_monthly_C,
                      ddply(Aerosol_monthly_C,.(Month),summarise,AOT_500_month_mean=mean(AOT_500,na.rm=T)),
                      c("Month"))

Aerosol_monthly_C$AOT_500_interp<-Aerosol_monthly_C$AOT_500
Aerosol_monthly_C$AOT_500_interp[is.na(Aerosol_monthly_C$AOT_500)]<-Aerosol_monthly_C$AOT_500_month_mean[is.na(Aerosol_monthly_C$AOT_500)]
Aerosol_monthly_C$AOT_500_standard<-scale(Aerosol_monthly_C$AOT_500_interp)
Aerosol_monthly_C<-Aerosol_monthly_C[order(Aerosol_monthly_C$Date),]

summary(Aerosol_daily_A)
summary(Aerosol_daily_B)
summary(Aerosol_monthly_C)

##########################
##### 2. Seasonality #####
##########################

### Rainfall ###

## - Calculate rainfall means for each DOY and month
Rainfall_DOY<-ddply(Rainfall_daily_D,.(DOY),summarise,
                    MeanRain_mm=mean(Rainfall_interp_mm,na.rm=T))

Rainfall_DOY$MeanRain_10day_mm<-rollapply(Rainfall_DOY$MeanRain_mm,10,mean,partial=T)
Rainfall_DOY$Dayof2019<-as.Date(as.character(Rainfall_DOY$DOY),"%j")
Rainfall_DOY$Month<-month(Rainfall_DOY$Dayof2019)
Rainfall_DOY<-merge(Rainfall_DOY,ddply(Rainfall_DOY,.(Month),summarise,MeanRain_month_mm=mean(MeanRain_mm,na.rm=T)),"Month")
Rainfall_DOY$month_labels <- mapvalues(Rainfall_DOY$Month,from=1:12,to=c('J','F','M','A','M','J','J','A','S','O','N','D'))

# - Seasonality plot (Figure 2)
Rainfall_seasonal_plot<-ggplot(Rainfall_DOY,aes(x=Dayof2019))+
  geom_line(data=Rainfall_DOY,aes(y=MeanRain_mm),alpha=0.7,colour="gray",size=0.4)+
  geom_line(data=Rainfall_DOY, aes(y=MeanRain_10day_mm),alpha=0.7,colour="black",size=0.4)+
  geom_line(data=Rainfall_DOY, aes(y=MeanRain_month_mm),alpha=1,size=0.7)+
  scale_x_date(breaks=date_breaks("1 month"),labels = function(x) substring(format(as.Date(x),"%b"), 1, 1) )+
  theme_classic()+
  ylab("Rainfall (mm/day)")+
  xlab("Month")+
  geom_vline(aes(xintercept=as.numeric(as.Date("2019-03-01"))),linetype="dotted")+
  geom_vline(aes(xintercept=as.numeric(as.Date("2019-06-01"))),linetype="dotted")+
  geom_vline(aes(xintercept=as.numeric(as.Date("2019-10-01"))),linetype="dotted")+
  geom_vline(aes(xintercept=as.numeric(as.Date("2019-12-01"))),linetype="dotted")+
  #ggtitle("A.")+
  theme(plot.margin=unit(c(0.5,0.5,0.5,1),"cm"))

### Temperature ###

## - Calculate temprature means for each DOY and month
Temperature_DOY<-ddply(Temperature_daily_D,.(Site,Type,Month=month(Date),DOY),summarise,
                       Temperature_c=mean(Temperature_c,na.rm=T))

Temperature_DOY<-data.frame(Temperature_DOY,Temperature_c_10days=ddply(Temperature_DOY,.(Site,Type),summarise,
                                                                       Temperature_c_10days=rollapply(Temperature_c,10,mean,partial=T))[,3])

Temperature_DOY<-merge(Temperature_DOY,ddply(Temperature_DOY,.(Site,Type,Month),summarise,
                                             Temperature_c_month=mean(Temperature_c,na.rm=T)),
                       c("Site","Type","Month"))

Temperature_DOY$Dayof2019<-as.Date(as.character(Temperature_DOY$DOY),"%j")
Temperature_DOY$Site<-mapvalues(Temperature_DOY$Site,from=c("SEGC","Saline"),to=c("Savanna","Forest"))

## - Seasonality plot (Figure 2)
MaxMin_seasonal_plot_forest<-ggplot(Temperature_DOY[Temperature_DOY$Site=="Forest",])+
  geom_line(aes(x=Dayof2019,y=Temperature_c,group=Type),alpha=0.7,colour="gray",size=0.4)+
  geom_line(aes(x=Dayof2019,y=Temperature_c_10days,group=Type),alpha=0.7,colour="black",size=0.4)+
  geom_line(aes(x=Dayof2019,y=Temperature_c_month,group=Type),alpha=1,size=0.7)+
  scale_x_date(breaks=date_breaks("1 month"),labels = function(x) substring(format(as.Date(x),"%b"), 1, 1) )+
  geom_vline(aes(xintercept=as.numeric(as.Date("2019-03-01"))),linetype="dotted")+
  geom_vline(aes(xintercept=as.numeric(as.Date("2019-06-01"))),linetype="dotted")+
  geom_vline(aes(xintercept=as.numeric(as.Date("2019-10-01"))),linetype="dotted")+
  geom_vline(aes(xintercept=as.numeric(as.Date("2019-12-01"))),linetype="dotted")+
  theme_classic()+
  ylab("Temperature (c)")+
  xlab("Month")+
  ylim(c(20,35))+
  #ggtitle("B.")+
  theme(plot.margin=unit(c(0.5,0.5,0.5,1),"cm"))+
  geom_label(label="Forest",x=as.Date("2019-12-01"),y=34.5)

MaxMin_seasonal_plot_savanna<-ggplot(Temperature_DOY[Temperature_DOY$Site=="Savanna",])+
  geom_line(aes(x=Dayof2019,y=Temperature_c,group=Type),alpha=0.7,colour="gray",size=0.4)+
  geom_line(aes(x=Dayof2019,y=Temperature_c_10days,group=Type),alpha=0.7,colour="black",size=0.4)+
  geom_line(aes(x=Dayof2019,y=Temperature_c_month,group=Type),alpha=1,size=0.7)+
  scale_x_date(breaks=date_breaks("1 month"),labels = function(x) substring(format(as.Date(x),"%b"), 1, 1) )+
  geom_vline(aes(xintercept=as.numeric(as.Date("2019-03-01"))),linetype="dotted")+
  geom_vline(aes(xintercept=as.numeric(as.Date("2019-06-01"))),linetype="dotted")+
  geom_vline(aes(xintercept=as.numeric(as.Date("2019-10-01"))),linetype="dotted")+
  geom_vline(aes(xintercept=as.numeric(as.Date("2019-12-01"))),linetype="dotted")+
  theme_classic()+
  ylab("Temperature (c)")+
  xlab("Month")+
  ylim(c(20,35))+
  #ggtitle("B.")+
  theme(plot.margin=unit(c(0.5,0.5,0.5,1),"cm"))+
  geom_label(label="Savanna",x=as.Date("2019-12-01"),y=34.5)

### Absolute Humidity ###

Humidity_DOY<-ddply(AbsHumidity_daily_B,.(Site,DOY),summarise,
                    AbsoluteHumidity_gm3=mean(AbsoluteHumidity_gm3,na.rm=T))
Humidity_DOY$Date<-as.Date(as.character(Humidity_DOY$DOY),"%j")
Humidity_DOY$Month<-month(Humidity_DOY$Date)
Humidity_DOY<-data.frame(Humidity_DOY,AbsoluteHumidity_gm3_10days=ddply(Humidity_DOY,.(Site),summarise,
                                                                        AbsoluteHumidity_gm3_10days=rollapply(AbsoluteHumidity_gm3,10,mean,partial=T))[,2])
Humidity_DOY<-merge(Humidity_DOY,ddply(Humidity_DOY,.(Site,Month),summarise,
                                       AbsoluteHumidity_gm3_month=mean(AbsoluteHumidity_gm3,na.rm=T)), c("Site","Month"))

#ddply(Humidity_DOY, .(Site), summarise,
#      Min=min(AbsoluteHumidity_gm3_month),
#      Max=max(AbsoluteHumidity_gm3_month))

Humidity_DOY$Dayof2019<-as.Date(as.character(Humidity_DOY$DOY),"%j")

## - Seasonality plot (Figure 2)
AH_seasonal_plot_forest<-ggplot(Humidity_DOY[Humidity_DOY$Site=="Forest",])+
  geom_line(aes(x=Dayof2019,y=AbsoluteHumidity_gm3),alpha=0.7,colour="gray",size=0.4)+
  geom_line(aes(x=Dayof2019,y=AbsoluteHumidity_gm3_10days),alpha=0.7,colour="black",size=0.4)+
  geom_line(aes(x=Dayof2019,y=AbsoluteHumidity_gm3_month),alpha=1,size=0.7)+
  scale_x_date(breaks=date_breaks("1 month"),labels = function(x) substring(format(as.Date(x),"%b"), 1, 1) )+
  geom_vline(aes(xintercept=as.numeric(as.Date("2019-03-01"))),linetype="dotted")+
  geom_vline(aes(xintercept=as.numeric(as.Date("2019-06-01"))),linetype="dotted")+
  geom_vline(aes(xintercept=as.numeric(as.Date("2019-10-01"))),linetype="dotted")+
  geom_vline(aes(xintercept=as.numeric(as.Date("2019-12-01"))),linetype="dotted")+
  theme_classic()+
  ylim(c(17.5,23.5))+
  ylab("Absolute Humidity (g/m3)")+
  xlab("Month")+
  #ggtitle("B.")+
  theme(plot.margin=unit(c(0.5,0.5,0.5,1),"cm"))+
  geom_label(label="Forest",x=as.Date("2019-12-01"),y=23)

AH_seasonal_plot_savanna<-ggplot(Humidity_DOY[Humidity_DOY$Site=="Savanna",])+
  geom_line(aes(x=Dayof2019,y=AbsoluteHumidity_gm3),alpha=0.7,colour="gray",size=0.4)+
  geom_line(aes(x=Dayof2019,y=AbsoluteHumidity_gm3_10days),alpha=0.7,colour="black",size=0.4)+
  geom_line(aes(x=Dayof2019,y=AbsoluteHumidity_gm3_month),alpha=1,size=0.7)+
  scale_x_date(breaks=date_breaks("1 month"),labels = function(x) substring(format(as.Date(x),"%b"), 1, 1) )+
  geom_vline(aes(xintercept=as.numeric(as.Date("2019-03-01"))),linetype="dotted")+
  geom_vline(aes(xintercept=as.numeric(as.Date("2019-06-01"))),linetype="dotted")+
  geom_vline(aes(xintercept=as.numeric(as.Date("2019-10-01"))),linetype="dotted")+
  geom_vline(aes(xintercept=as.numeric(as.Date("2019-12-01"))),linetype="dotted")+
  theme_classic()+
  ylim(c(17.5,23.5))+
  ylab("Absolute Humidity (g/m3)")+
  xlab("Month")+
  #ggtitle("B.")+
  theme(plot.margin=unit(c(0.5,0.5,0.5,1),"cm"))+
  geom_label(label="Savanna",x=as.Date("2019-12-01"),y=23)

### Solar ###

Solar_DOY<-ddply(Solar_daily_B,.(Month=month(Date),DOY),summarise,
                 Solar_Wm2=mean(Solar_Wm2,na.rm=T))
Solar_DOY$Solar_Wm2_10days<-rollapply(Solar_DOY$Solar_Wm2,10, mean,partial=T)
Solar_DOY<-merge(Solar_DOY,ddply(Solar_DOY,.(Month),summarise,Solar_Wm2_month=mean(Solar_Wm2,na.rm=T)),"Month")
Solar_DOY$Dayof2019<-as.Date(as.character(Solar_DOY$DOY),"%j")

## - Seasonality plot (Figure 2)
Solar_seasonal_plot<-ggplot(Solar_DOY,aes(x=Dayof2019,y=Solar))+
  geom_line(aes(x=Dayof2019,y=Solar_Wm2),alpha=0.7,colour="gray",size=0.4)+
  geom_line(aes(x=Dayof2019,y=Solar_Wm2_10days),alpha=0.7,colour="black",size=0.4)+
  geom_line(aes(x=Dayof2019,y=Solar_Wm2_month),alpha=1,size=0.7)+
  scale_x_date(breaks=date_breaks("1 month"),labels = function(x) substring(format(as.Date(x),"%b"), 1, 1) )+
  geom_vline(aes(xintercept=as.numeric(as.Date("2019-03-01"))),linetype="dotted")+
  geom_vline(aes(xintercept=as.numeric(as.Date("2019-06-01"))),linetype="dotted")+
  geom_vline(aes(xintercept=as.numeric(as.Date("2019-10-01"))),linetype="dotted")+
  geom_vline(aes(xintercept=as.numeric(as.Date("2019-12-01"))),linetype="dotted")+
  theme_classic()+
  ylab("Solar Radiation (W/m2)")+
  xlab("Month")+
  #  ggtitle("D.")+
  theme(legend.title=element_blank(),legend.position="none")+
  theme(plot.margin=unit(c(0.5,0.5,0.5,1),"cm"))

### Wind ###

Wind_DOY<-ddply(Wind_daily_B,.(Month=month(Date),DOY),summarise,
                Wind_m_s=mean(Wind_m_s,na.rm=T))
Wind_DOY$Wind_m_s_10days<-rollapply(Wind_DOY$Wind_m_s,10, mean,partial=T)
Wind_DOY<-merge(Wind_DOY,ddply(Wind_DOY,.(Month),summarise,Wind_m_s_month=mean(Wind_m_s,na.rm=T)),"Month")
Wind_DOY$Dayof2019<-as.Date(as.character(Wind_DOY$DOY),"%j")

## - Seasonality plot (Figure 2)
Wind_seasonal_plot<-ggplot(Wind_DOY,aes(x=Dayof2019,y=Solar))+
  geom_line(aes(x=Dayof2019,y=Wind_m_s),alpha=0.7,colour="gray",size=0.4)+
  geom_line(aes(x=Dayof2019,y=Wind_m_s_10days),alpha=0.7,colour="black",size=0.4)+
  geom_line(aes(x=Dayof2019,y=Wind_m_s_month),alpha=1,size=0.7)+
  scale_x_date(breaks=date_breaks("1 month"),labels = function(x) substring(format(as.Date(x),"%b"), 1, 1) )+
  geom_vline(aes(xintercept=as.numeric(as.Date("2019-03-01"))),linetype="dotted")+
  geom_vline(aes(xintercept=as.numeric(as.Date("2019-06-01"))),linetype="dotted")+
  geom_vline(aes(xintercept=as.numeric(as.Date("2019-10-01"))),linetype="dotted")+
  geom_vline(aes(xintercept=as.numeric(as.Date("2019-12-01"))),linetype="dotted")+
  theme_classic()+
  ylab("Wind Speed (m/s)")+
  xlab("Month")+
  theme(legend.title=element_blank(),legend.position="none")+
  theme(plot.margin=unit(c(0.5,0.5,0.5,1),"cm"))+
  #ggtitle("E.")+
  guides(linetype=guide_legend(nrow=2),alpha=guide_legend(nrow=2),colour=guide_legend(nrow=2))

### Aerosol optical thickness ###

Aerosol_DOY<-ddply(Aerosol_daily_B,.(Month,DOY),summarise,
                   MeanAOT_440=mean(AOT_440,na.rm=T),
                   MeanAOT_500=mean(AOT_500,na.rm=T),
                   MeanAOT_675=mean(AOT_675,na.rm=T))

Aerosol_DOY$MeanAOT_440_10days<-rollapply(Aerosol_DOY$MeanAOT_440,10, mean,na.rm=T,partial=T)
Aerosol_DOY$MeanAOT_500_10days<-rollapply(Aerosol_DOY$MeanAOT_500,10, mean,na.rm=T,partial=T)
Aerosol_DOY$MeanAOT_675_10days<-rollapply(Aerosol_DOY$MeanAOT_675,10, mean,na.rm=T,partial=T)

Aerosol_DOY<-merge(Aerosol_DOY,ddply(Aerosol_DOY,.(Month),summarise,
                                     MeanAOT_440_month=mean(MeanAOT_440,na.rm=T),
                                     MeanAOT_500_month=mean(MeanAOT_500,na.rm=T),
                                     MeanAOT_675_month=mean(MeanAOT_675,na.rm=T)),"Month")
Aerosol_DOY$Dayof2019<-as.Date(as.character(Aerosol_DOY$DOY),"%j")

## - Seasonality plot (Figure 2)
AOT_seasonal_plot<-ggplot(Aerosol_DOY)+
  geom_line(aes(x=Dayof2019,y=MeanAOT_500),alpha=0.7,colour="gray",size=0.4)+
  geom_line(aes(x=Dayof2019,y=MeanAOT_500_10days),alpha=0.7,colour="black",size=0.4)+
  geom_line(aes(x=Dayof2019,y=MeanAOT_500_month),alpha=1,size=0.7)+
  scale_x_date(breaks=date_breaks("1 month"),labels = function(x) substring(format(as.Date(x),"%b"), 1, 1) )+
  geom_vline(aes(xintercept=as.numeric(as.Date("2019-03-01"))),linetype="dotted")+
  geom_vline(aes(xintercept=as.numeric(as.Date("2019-06-01"))),linetype="dotted")+
  geom_vline(aes(xintercept=as.numeric(as.Date("2019-10-01"))),linetype="dotted")+
  geom_vline(aes(xintercept=as.numeric(as.Date("2019-12-01"))),linetype="dotted")+
  theme_classic()+
  ylab("Aerosol Optical Depth (500nm)")+
  xlab("Month")+
  theme(legend.title=element_blank(),legend.position="none")+
  theme(plot.margin=unit(c(0.5,0.5,0.5,1),"cm"))+
  #ggtitle("E.")+
  guides(linetype=guide_legend(nrow=2),alpha=guide_legend(nrow=2),colour=guide_legend(nrow=2))

# Supplementary Figure S2
#ggplot(Aerosol_DOY)+
#  geom_line(aes(x=Dayof2019,y=MeanAOT_500_month,linetype="AOT_500"),alpha=1,size=0.7)+
#  geom_line(aes(x=Dayof2019,y=MeanAOT_440_month,linetype="AOT_440"),alpha=1,size=0.7)+
#  geom_line(aes(x=Dayof2019,y=MeanAOT_675_month,linetype="AOT_675"),alpha=1,size=0.7)+
#  scale_x_date(labels=date_format("%b"),breaks=date_breaks("1 month"))+
#  geom_vline(aes(xintercept=as.numeric(as.Date("2019-03-01"))),linetype="dotted")+
#  geom_vline(aes(xintercept=as.numeric(as.Date("2019-06-01"))),linetype="dotted")+
#  geom_vline(aes(xintercept=as.numeric(as.Date("2019-10-01"))),linetype="dotted")+
#  geom_vline(aes(xintercept=as.numeric(as.Date("2019-12-01"))),linetype="dotted")+
#  theme_classic()+
#  ylab("Aerosol Optical Depth")+
#  theme(legend.title=element_blank(),legend.position="right")+
#  xlab("Month")+
#  theme(plot.margin=unit(c(0.5,0.5,0.5,1),"cm"))+
#  guides(linetype=guide_legend(nrow=3),alpha=guide_legend(nrow=3),colour=guide_legend(nrow=2))

## -  Arrange all seasonal plots together  - Figure 2
#ggarrange(Rainfall_seasonal_plot,Wind_seasonal_plot,
#          MaxMin_seasonal_plot_savanna,MaxMin_seasonal_plot_forest,
#          AH_seasonal_plot_savanna,AH_seasonal_plot_forest,
#          Solar_seasonal_plot,AOT_seasonal_plot,
#          ncol=2,nrow=4,align="hv",
#          labels=c("A","B","C","D","E","F","G","H"))


##############################
##### 3. Fourier spectra #####
##############################

### Rainfall ###
Rainfall_spec<-spectrum(Rainfall_monthly_E$Rainfall_standard_mm,demean=T,detrend=T)
Rainfall_spec_df<-data.frame(Freq=Rainfall_spec$freq,Spec=Rainfall_spec$spec,Data="Rainfall",Type="",Site="Savanna")


### Temperature ###
MaxTemp_Saline_spec<-spectrum(Temperature_monthly_E$Temperature_standard_c[Temperature_monthly_E$Site=="Saline"&Temperature_monthly_E$Type=="Max"],demean=T,detrend=T)
MaxTemp_Saline_spec_df<-data.frame(Freq=MaxTemp_Saline_spec$freq,Spec=MaxTemp_Saline_spec$spec,Data="Temp (max)", Type="Max",Site="Forest")

MaxTemp_SEGC_spec<-spectrum(Temperature_monthly_E$Temperature_standard_c[Temperature_monthly_E$Site=="SEGC"&Temperature_monthly_E$Type=="Max"],demean=T,detrend=T)
MaxTemp_SEGC_spec_df<-data.frame(Freq=MaxTemp_SEGC_spec$freq,Spec=MaxTemp_SEGC_spec$spec,Data="Temp (max)", Type="Max",Site="Savanna")

MinTemp_Saline_spec<-spectrum(Temperature_monthly_E$Temperature_standard_c[Temperature_monthly_E$Site=="Saline"&Temperature_monthly_E$Type=="Min"],demean=T,detrend=T)
MinTemp_Saline_spec_df<-data.frame(Freq=MinTemp_Saline_spec$freq,Spec=MinTemp_Saline_spec$spec,Data="Temp (min)", Type="Min",Site="Forest")

MinTemp_SEGC_spec<-spectrum(Temperature_monthly_E$Temperature_standard_c[Temperature_monthly_E$Site=="SEGC"&Temperature_monthly_E$Type=="Min"],demean=T,detrend=T)
MinTemp_SEGC_spec_df<-data.frame(Freq=MinTemp_SEGC_spec$freq,Spec=MinTemp_SEGC_spec$spec,Data="Temp (min)", Type="Min",Site="Savanna")


### Humidity ###
AbsHumidity_Savanna_spec<-spectrum(AbsHumidity_monthly_C$AbsHumidity_standard_gm3[AbsHumidity_monthly_C$Site=="Savanna"],demean=T,detrend=T)
AbsHumidity_Savanna_spec_df<-data.frame(Freq=AbsHumidity_Savanna_spec$freq,Spec=AbsHumidity_Savanna_spec$spec,Data="Humidity", Type="",Site="Savanna")

AbsHumidity_Forest_spec<-spectrum(AbsHumidity_monthly_C$AbsHumidity_standard_gm3[AbsHumidity_monthly_C$Site=="Forest"],demean=T,detrend=T)
AbsHumidity_Forest_spec_df<-data.frame(Freq=AbsHumidity_Forest_spec$freq,Spec=AbsHumidity_Forest_spec$spec,Data="Humidity", Type="",Site="Forest")


### Solar ###
Solar_spec<-spectrum(Solar_monthly_C$Solar_standard_Wm2,demean=T,detrend=T)
Solar_spec_df<-data.frame(Freq=Solar_spec$freq,Spec=Solar_spec$spec,Data="Solar radiation", Type="",Site="Savanna")


### Wind ###
Wind_spec<-spectrum(Wind_monthly_C$Wind_standard_m_s,demean=T,detrend=T)
Wind_spec_df<-data.frame(Freq=Wind_spec$freq,Spec=Wind_spec$spec,Data="Wind spped", Type="",Site="Savanna")


### AOT ###
AOT_spec<-spectrum(Aerosol_monthly_C$AOT_500_standard,demean=T,detrend=T)
AOT_spec_df<-data.frame(Freq=AOT_spec$freq,Spec=AOT_spec$spec,Data="AOD", Type="",Site="Savanna")


## -  Combine all data
Spec_combined<-rbind(Rainfall_spec_df,
                     MaxTemp_Saline_spec_df,
                     MaxTemp_SEGC_spec_df,
                     MinTemp_Saline_spec_df,
                     MinTemp_SEGC_spec_df,
                     AbsHumidity_Savanna_spec_df,
                     AbsHumidity_Forest_spec_df,
                     Solar_spec_df,
                     Wind_spec_df,
                     AOT_spec_df)

## - Make combined plot (Supplementary Figure S1)
ggplot(Spec_combined[Spec_combined$Freq<0.5,],aes(x=Freq,y=Spec))+
  geom_hline(yintercept=-Inf)+
  geom_vline(xintercept=-Inf)+
  geom_line()+
  #scale_linetype_manual(values = c("dotted","solid","dashed"))+
  #scale_colour_manual(values=c("gray","black","darkgray"))+
  #scale_size_manual(values=c(0.8,1,0.5))+
  theme_classic()+
  facet_grid(Data~Site)+
  geom_vline(aes(xintercept=1/12),linetype="dotted")+
  geom_vline(aes(xintercept=1/6),linetype="dotted")+
  theme(plot.margin=unit(c(0.5,0.5,0.5,1),"cm"))+
  ylab("Spectrum")+
  xlab("Frequency (1/months)")


###############################
##### 4. Long-term trends #####
###############################

### Rainfall ###

## - Test for linear trend in total annual rainfall over time
# - Run cpglm

Rain_trend_m1.cpglmm<-cpglmm(Rainfall_mm~Year_r+(1|DOY),
                             data=Rainfall_daily_D,na.action=na.exclude)
Rain_trend_m2.cpglmm<-cpglmm(Rainfall_mm~1+(1|DOY),
                             data=Rainfall_daily_D,na.action=na.exclude)
# - Table 2
Rainfall_trend_AIC<-data.frame(Response="Rainfall",
                               Model=c("Long-term change", "No long-term change"),
                               Predictors=c("Year","Intercept only"),
                               DF= AIC(Rain_trend_m1.cpglmm,Rain_trend_m2.cpglmm)$df,
                               AIC=round(AIC(Rain_trend_m1.cpglmm,Rain_trend_m2.cpglmm)$AIC,digits=1))

Rainfall_trend_AIC$Delta_AIC<-Rainfall_trend_AIC$AIC-min(Rainfall_trend_AIC$AIC)

# - 95%CI
c(round(summary(Rain_trend_m1.cpglmm)$coefs[2,1] - 1.96* summary(Rain_trend_m1.cpglmm)$coefs[2,2],digits=2),
  round(summary(Rain_trend_m1.cpglmm)$coefs[2,1] + 1.96* summary(Rain_trend_m1.cpglmm)$coefs[2,2],digits=2))

# - Predict trend
Rainfall_daily_D$Rainfall_daily_mm_predict<-predict(Rain_trend_m1.cpglmm,Rainfall_daily_D,type="response")

Rainfall_yearly_F$Rainfall_annual_mm_predict<-ddply(Rainfall_daily_D,.(Year),summarise,
                                                    sum(Rainfall_daily_mm_predict))[,2]

# - Change in total annual rainfall (mm) per decade = -75mm per decade
#(Rainfall_yearly_F$Rainfall_annual_mm_predict[Rainfall_yearly_F$Year==2017]-Rainfall_yearly_F$Rainfall_annual_mm_predict[Rainfall_yearly_F$Year==1984])/(2017-1984)*10
#Percentage change compared to mean total annual rainfall = -0.0547
#(Rainfall_yearly_F$Rainfall_annual_mm_predict[Rainfall_yearly_F$Year==2017]-Rainfall_yearly_F$Rainfall_annual_mm_predict[Rainfall_yearly_F$Year==1984])/(2017-1984)*10/mean(Rainfall_yearly_F$Rainfall_annual_mm_predict,na.rm=T)

# - Plot trend and raw data (Figure 3A)
Rainfall_annual_glm_plot<-ggplot()+geom_line(data=Rainfall_yearly_F[c(1,34),],aes(x=Year,y=Rainfall_annual_mm_predict))+
  geom_point(data=Rainfall_yearly_F,aes(x=Year,y=Rainfall_yearly_mm),colour="gray")+
  geom_line(data=Rainfall_yearly_F,aes(x=Year,y=Rainfall_yearly_mm),colour="gray")+
  scale_x_continuous(breaks=c(1985,1990,1995,2000,2005,2010,2015))+
  theme_classic()+
  ylab("Rainfall (mm/year)")+
  xlab("Year")+
  theme(plot.margin=unit(c(0.5,0.5,0.5,0.5),"cm"))

## - Test for linear trend interacting with season

# - CPGLM on daily data including interaction with season
Rain_seasonal_m1.cpglmm<-cpglmm(Rainfall_mm~Season*Year_r+(1|DOY),
                                data=Rainfall_daily_D,na.action=na.exclude)
Rain_seasonal_m2.cpglmm<-cpglmm(Rainfall_mm~Season+Year_r+(1|DOY),
                                data=Rainfall_daily_D,na.action=na.exclude)
# - Table 3

Rainfall_seasonal_trend_AIC<-data.frame(Response="Rainfall",
                                        Model=c("Long-term change by season", "Long-term change not by season"),
                                        Predictors=c("Year * Season","Year + Season"),
                                        DF= AIC(Rain_seasonal_m1.cpglmm,Rain_seasonal_m2.cpglmm)$df,
                                        AIC=round(AIC(Rain_seasonal_m1.cpglmm,Rain_seasonal_m2.cpglmm)$AIC,digits=1))
Rainfall_seasonal_trend_AIC$Delta_AIC<-Rainfall_seasonal_trend_AIC$AIC-min(Rainfall_seasonal_trend_AIC$AIC)

#Remove intercept to directly compare estimates
Rain_seasonal_m1.cpglmm_mod<-cpglmm(Rainfall_mm~-1+Season+Season:Year_r+(1|DOY),
                                    data=Rainfall_daily_D,na.action=na.exclude)

# - Extract estimates
Rain_seasonal_m1.cpglmm_mod_coefs <- data.frame(Response="Rainfall",
                                                Predictor=c("DJF","JJAS","MAM","ON",
                                                            "Year: DJF", "Year: JJAS","Year: MAM","Year: ON"),
                                                Est = round(Rain_seasonal_m1.cpglmm_mod$fixef,digits=2) ,
                                                S.E. = round(summary(Rain_seasonal_m1.cpglmm_mod)$coefs[,2],digits=2),
                                                T.Value= round(summary(Rain_seasonal_m1.cpglmm_mod)$coefs[,3],digits=2))

Rain_seasonal_m1.cpglmm_mod_coefs$LL = round(Rain_seasonal_m1.cpglmm_mod_coefs$Est - 1.96 * Rain_seasonal_m1.cpglmm_mod_coefs$S.E., digits=2)
Rain_seasonal_m1.cpglmm_mod_coefs$UL = round(Rain_seasonal_m1.cpglmm_mod_coefs$Est + 1.96 * Rain_seasonal_m1.cpglmm_mod_coefs$S.E., digits=2)
row.names(Rain_seasonal_m1.cpglmm_mod_coefs)<-NULL

#Table 4
Rainfall_seasonal_trend_glm<-data.frame(Response = "Rainfall",
                                        Predictor = c("DJF","JJAS","MAM","ON","Year: DJF","Year: JJAS","Year: MAM","Year: ON"),
                                        Estimate= round(Rainfall_seasonal_trend_glm[Rainfall_seasonal_trend_glm$group=="fixed","estimate"],digits=2),
                                        SE = round(Rainfall_seasonal_trend_glm[Rainfall_seasonal_trend_glm$group=="fixed","std.error"],digits=2),
                                        "T Value" = round(Rainfall_seasonal_trend_glm[Rainfall_seasonal_trend_glm$group=="fixed","statistic"],digits=2),
                                        "95% CI" =Rainfall_seasonal_trend_glm[Rainfall_seasonal_trend_glm$group=="fixed","95%CI"],
                                        "."=Rainfall_seasonal_trend_glm[Rainfall_seasonal_trend_glm$group=="fixed","sig"])

# - Predict from the GLM
Rainfall_seasonal<-ddply(Rainfall_daily_D,.(Year,Season),summarise,
                         Rainfall_daily_mean=mean(Rainfall_mm,na.rm=T),
                         Rainfall_daily_predict_mm=mean(Rainfall_daily_mm_predict))

# ddply(Rainfall_seasonal,.(Season),summarise,
#       Rainfall_1984=Rainfall_daily_predict_mm[Year==1984],
#       Rainfall_2017=Rainfall_daily_predict_mm[Year==2017],
#      Years=2017-1984,
#      Difference_mm=Rainfall_2017-Rainfall_1984,
#      Difference_mm_yrs=Difference_mm/Years,
#      Difference_mm_dec=Difference_mm_yrs*10,
#      Rainfall_mean_mm=mean(Rainfall_daily_mean,na.rm=T),
#      Difference_per_dec=round((Difference_mm_dec/Rainfall_mean_mm)*100,digits=2))


### Temperature ###

## - Test for linear trend in minimum daily temperature

# - Run LMM to test for linear trend over time
Temp_annual_m1<-lmer(Temperature_c~Year_r+(1|DOY),data=Temperature_daily_F,na.action = na.exclude)
Temp_annual_m2<-lmer(Temperature_c~1+(1|DOY),data=Temperature_daily_F,na.action = na.exclude)

# - Check for temporal autocorrelation
#Temperature_daily_F$Residuals<-NA
#Temperature_daily_F$Residuals<-resid(Temp_annual_m1)
#acf_plot(Temperature_daily_F$Residuals,split_by=list(Temperature_daily_F$DOY),fun=median)
#acf_n_plots(Temperature_daily_F$Residuals,split_by=list(Temperature_daily_F$DOY))

# - Table 2

Temperature_trend_AIC<-data.frame(Response="Temperature",
                                  Model=c("Long-term change", "No long-term change"),
                                  Predictors=c("Year","Intercept only"),
                                  DF= AIC(Temp_annual_m1,Temp_annual_m2)$df,
                                  AIC=round(AIC(Temp_annual_m1,Temp_annual_m2)$AIC,digits=1))
Temperature_trend_AIC$Delta_AIC<-Temperature_trend_AIC$AIC-min(Temperature_trend_AIC$AIC)

# - Predict from LMM
Temperature_daily_F$LMM_predict<-predict(Temp_annual_m1,Temperature_daily_F,re.form=NA)
Temperature_annual_LMM<-ddply(Temperature_daily_F,.(Year),summarise,
                              Temperature_interp_mean_c=mean(Temperature_interp_c,na.rm=T),
                              Temperature_mean_c=mean(Temperature_c,na.rm=T),
                              Temperature_interp_mean_sample=length(Temperature_interp_c[complete.cases(Temperature_interp_c)]),
                              Temperature_mean_sample=length(Temperature_c[complete.cases(Temperature_c)]),
                              Temperature_LMM_c=mean(LMM_predict,na.rm=T))

Temperature_annual_LMM<-Temperature_annual_LMM[complete.cases(Temperature_annual_LMM$Year),]

#(Temperature_annual_LMM$Temperature_LMM_c[Temperature_annual_LMM$Year==2017]-Temperature_annual_LMM$Temperature_LMM_c[Temperature_annual_LMM$Year==1984])/(2017-1984)*10
#0.25 per decade
#(Temperature_annual_LMM$Temperature_LMM_c[Temperature_annual_LMM$Year==2017]-Temperature_annual_LMM$Temperature_LMM_c[Temperature_annual_LMM$Year==1984])/(2017-1984)*10/mean(Temperature_daily_F$Temperature_c,na.rm=T)
#1.1%

# - Figure 3B
Temperature_ym_LMM<-ddply(Temperature_daily_F,.(YearMonth),summarise,
                          Temperature_mean_c=mean(Temperature_c,na.rm=T),
                          Temperature_mean_sample=length(Temperature_c[complete.cases(Temperature_c)]),
                          Temperature_LMM_c=mean(LMM_predict,na.rm=T))

Temperature_ym_LMM$Temperature_mean_c[Temperature_ym_LMM$Temperature_mean_sample<5]<-NA

MinTemp_annual_glm_plot<-ggplot()+
  geom_point(data=Temperature_ym_LMM,aes(x=YearMonth,y=Temperature_mean_c),colour="gray",alpha=0.4)+
  # geom_line(data=Temperature_ym_LMM,aes(x=YearMonth,y=Temperature_mean_c),colour="gray")+
  geom_line(data=Temperature_ym_LMM[month(Temperature_ym_LMM$YearMonth)==6,],aes(x=YearMonth,y=Temperature_LMM_c))+
  scale_x_continuous(breaks=c(1985,1990,1995,2000,2005,2010,2015))+
  theme_classic()+
  ylab("Min temperature (c)")+
  xlab("Year")+
  theme(plot.margin=unit(c(0.5,0.5,0.5,0.5),"cm"))

## - Test for linear trend interacting with season
# - GLM on daily data including interaction with season
Temp_seasonal_m1<-lmer(Temperature_c~Year_r*Season+(1|DOY),data=Temperature_daily_F,na.action = na.exclude)
Temp_seasonal_m2<-lmer(Temperature_c~Year_r+Season+(1|DOY),data=Temperature_daily_F,na.action = na.exclude)

# - Table 3
Temperature_seasonal_trend_AIC<-data.frame(Response="Temperature",
                                           Model=c("Long-term change by season", "Long-term change not by season"),
                                           Predictors=c("Year * Season","Year + Season"),
                                           DF= AIC(Temp_seasonal_m1,Temp_seasonal_m2)$df,
                                           AIC=round(AIC(Temp_seasonal_m1,Temp_seasonal_m2)$AIC,digits=1))
Temperature_seasonal_trend_AIC$Delta_AIC<-Temperature_seasonal_trend_AIC$AIC-min(Temperature_seasonal_trend_AIC$AIC)

# - Tabke 4 - Modify best model by removing intercept
Temp_seasonal_m1_mod<-lmer(Temperature_c~-1+Season+Year_r:Season+(1|DOY),data=Temperature_daily_F,na.action = na.exclude)
summary(Temp_seasonal_m1_mod)$coefficients

Temp_seasonal_m1_mod_coefs <- data.frame(Response="Temperature",
                                         Predictor=c("DJF","JJAS","MAM","ON","Year: DJF", "Year: JJAS","Year: MAM","Year: ON"),
                                         Est = round(summary(Temp_seasonal_m1_mod)$coefficients[,1],digits=2),
                                         S.E. = round(summary(Temp_seasonal_m1_mod)$coefficients[,2],digits=2),
                                         T.Value= round(summary(Temp_seasonal_m1_mod)$coefficients[,3],digits=2))


Temp_seasonal_m1_mod_coefs$LL = round(Temp_seasonal_m1_mod_coefs$Est - 1.96 * Temp_seasonal_m1_mod_coefs$S.E., digits=2)
Temp_seasonal_m1_mod_coefs$UL = round(Temp_seasonal_m1_mod_coefs$Est + 1.96 * Temp_seasonal_m1_mod_coefs$S.E., digits=2)
row.names(Temp_seasonal_m1_mod_coefs)<-NULL

# - Predict from the LMM
Temperature_daily_F$Lopé_glm<-predict(Temp_seasonal_m1,Temperature_daily_F,re.form=NA,type="response")

# ddply(Temperature_daily_F,.(Season),summarise,
#      Temp_1984=mean(Lopé_glm[Year==1984],na.rm=T),
#      Temp_2017=mean(Lopé_glm[Year==2017],na.rm=T),
#      Years=2017-1984,
#      Difference_c=Temp_2017-Temp_1984,
#      Difference_c_yrs=Difference_c/Years,
#      Difference_c_dec=Difference_c_yrs*10,
#      Temp_mean_c=mean(Temperature_c,na.rm=T),
#      Difference_per_dec=(Difference_c_dec)/Temp_mean_c)


### - Gridded temperature data for Lopé ###

## - Berkeley
Berkeley_annual_m1<-lmer(Temperature_c~Year_r+(1|DOY),data=Berkeley_daily,na.action = na.exclude)
summary(Berkeley_annual_m1)

# - Predict from GLM
Berkeley_daily$GLM_predict<-predict(Berkeley_annual_m1,Berkeley_daily,re.form=NA,allow.new.levels=TRUE)
Berkeley_yearly<-ddply(Berkeley_daily,.(Year),summarise,
                       Temperature_mean_c=mean(Temperature_c,na.rm=T),Temperature_GLM_c=mean(GLM_predict,na.rm=T))
#(Berkeley_yearly$Temperature_GLM_c[Berkeley_yearly$Year==2017]-Berkeley_yearly$Temperature_GLM_c[Berkeley_yearly$Year==1984])/(2017-1984)*10
# - 0.16 per decade


## - CRU
CRU_annual_m1<-lmer(Temperature_c~Year_r+(1|Month),data=CRU_monthly,na.action = na.exclude)
summary(CRU_annual_m1)

# - Predict from GLM
#CRU_monthly$GLM_predict<-predict(CRU_annual_m1,CRU_monthly,re.form=NA,allow.new.levels=TRUE,type="response")
#CRU_yearly<-ddply(CRU_monthly,.(Year),summarise,Temperature_mean_c=mean(Temperature_c,na.rm=T),Temperature_GLM_c=mean(GLM_predict,na.rm=T))
#(CRU_yearly$Temperature_GLM_c[CRU_yearly$Year==2016]-CRU_yearly$Temperature_GLM_c[CRU_yearly$Year==1984])/(2016-1984)*10
# - 0.19 per decade


####################################
##### 5. Periodicity over time #####
####################################

### Rainfall ###

## - Compute wavelet transform on complete (interpolated) monthly time series for rainfall
Rainfall_wavelet<-wt(Rainfall_monthly_E[,c(2,9)],dj=1/12)
#plot(Rainfall_wavelet,xlab="",ylab="Rainfall period (yrs)") #Figure 3C

# - Extract wavelet trasnform for three components (6-month, 12-month and 2-4 years)
Rainfall_wavelet_extract<-data.frame(YearMonth=Rainfall_wavelet$t,
                                     COI=Rainfall_wavelet$coi,
                                     Power_6months=Rainfall_wavelet$power.corr[which.min(abs(Rainfall_wavelet$period-0.5)),],
                                     Power_12months=Rainfall_wavelet$power.corr[which.min(abs(Rainfall_wavelet$period-1)),],
                                     Power_2_4years=colMeans(Rainfall_wavelet$power.corr[which.min(abs(Rainfall_wavelet$period-2)):which.min(abs(Rainfall_wavelet$period-4)),]))

# - Remove data within the cone of influence (overly influenced by edge effects)
Rainfall_wavelet_extract$Power_6months[Rainfall_wavelet_extract$COI<0.5]<-NA
Rainfall_wavelet_extract$Power_12months[Rainfall_wavelet_extract$COI<1]<-NA
Rainfall_wavelet_extract$Power_2_4years[Rainfall_wavelet_extract$COI<4]<-NA
Rainfall_wavelet_extract$Date<-as.Date(paste(year(Rainfall_wavelet_extract$YearMonth),month(Rainfall_wavelet_extract$YearMonth),"15",sep="-"))

#mean(Rainfall_wavelet_extract$Power_6months,na.rm=T)/mean(Rainfall_wavelet_extract$Power_12months,na.rm=T)
#mean(Rainfall_wavelet_extract$Power_6months,na.rm=T)/mean(Rainfall_wavelet_extract$Power_2_4years,na.rm=T)

# - Plot extracted wavelet components (Figure 3E)
Rainfall_extract_plot<-ggplot(Rainfall_wavelet_extract)+
  geom_line(aes(x=Date,y=Power_6months*0.0001,linetype="Biannual"))+
  geom_line(aes(x=Date,y=Power_12months*0.0001,linetype="Annual"))+
  geom_line(aes(x=Date,y=Power_2_4years*0.0001,linetype="2-4 years"))+
  scale_linetype_manual(values=c("dotted","solid","longdash"))+
  scale_x_date(breaks=c(as.Date("1985-01-01"),as.Date("1990-01-01"),as.Date("1995-01-01"),as.Date("2000-01-01"),as.Date("2005-01-01"),as.Date("2010-01-01"),as.Date("2015-01-01")),date_label="%Y")+
  theme_classic()+
  ylab("Wavelet power (/10000)")+
  xlab("Year")+
  theme(plot.margin=unit(c(0.5,0.5,0.5,0.5),"cm"),
        legend.title = element_blank(),legend.position=c(0.9,0.9))


### Temperature ###

## - Compute wavelet transform on complete (interpolated) monthly time series for mean minimum daily temperature
Temperature_wavelet<-wt(Temperature_monthly_G[,c(3,8)],dj=1/12)
#plot(Temperature_wavelet,xlab="",ylab="Temperature period (yrs)") # Figure 3D

# - Extract wavelet trasnform for three components (6-month, 12-month and 2-4 years)
Temperature_wavelet_extract<-data.frame(YearMonth=Temperature_wavelet$t,
                                        COI=Temperature_wavelet$coi,
                                        Power_6months=Temperature_wavelet$power.corr[which.min(abs(Temperature_wavelet$period-0.5)),],
                                        Power_12months=Temperature_wavelet$power.corr[which.min(abs(Temperature_wavelet$period-1)),],
                                        Power_2_4years=colMeans(Temperature_wavelet$power.corr[which.min(abs(Temperature_wavelet$period-2)):which.min(abs(Temperature_wavelet$period-4)),]))

# - Remove data within the cone of influence (overly influenced by edge effects)
Temperature_wavelet_extract$Power_6months[Temperature_wavelet_extract$COI<0.5]<-NA
Temperature_wavelet_extract$Power_12months[Temperature_wavelet_extract$COI<1]<-NA
Temperature_wavelet_extract$Power_2_4years[Temperature_wavelet_extract$COI<4]<-NA
Temperature_wavelet_extract$Date<-as.Date(paste(year(Temperature_wavelet_extract$YearMonth),month(Temperature_wavelet_extract$YearMonth),"15",sep="-"))

#mean(Temperature_wavelet_extract$Power_12months,na.rm=T)/mean(Temperature_wavelet_extract$Power_6months,na.rm=T)
#mean(Temperature_wavelet_extract$Power_12months,na.rm=T)/mean(Temperature_wavelet_extract$Power_2_4years,na.rm=T)

# - Plot extracted wavelet components (Figure 3F)
Temperature_extract_plot<-ggplot(Temperature_wavelet_extract)+
  geom_line(aes(x=Date,y=Power_6months,linetype="Biannual"))+
  geom_line(aes(x=Date,y=Power_12months,linetype="Annual"))+
  geom_line(aes(x=Date,y=Power_2_4years,linetype="2-4 years"))+
  scale_linetype_manual(values=c("dotted","solid","longdash"))+
  scale_x_date(breaks=c(as.Date("1985-01-01"),as.Date("1990-01-01"),as.Date("1995-01-01"),as.Date("2000-01-01"),as.Date("2005-01-01"),as.Date("2010-01-01"),as.Date("2015-01-01")),date_label="%Y")+
  theme_classic()+
  ylim(c(0,100))+
  ylab("Wavelet power")+
  xlab("Year")+
  theme(plot.margin=unit(c(0.5,0.5,0.5,0.5),"cm"),
        legend.title = element_blank(),legend.position=c(0.9,0.9))


###################################
###### 6. Influence of oceans #####
###################################

## - Load teleconnection data
# - Multivariate ENSO Index (MEI; Wolter & Timlin 1993; Wolter & Timlin 1998) sourced from the NOAA website (https://www.esrl.noaa.gov/psd/enso/mei/index.html)
# - Indian Ocean Dipole (IOD) Dipole Mode Index (Saji & Yamagata 2003) sourced from the NOAA website (https://www.esrl.noaa.gov/psd/gcos_wgsp/Timeseries/DMI/)
# - SST anomalies for the tropical north Atlantic (NATL, 5°–20°N, 60°–30°W) and the south equatorial Atlantic (SATL ,0°–20°S, 30°W–10°E) sourced from the NOAA National Weather Service Climate Prediction Center (http://www.cpc.ncep.noaa.gov/data/indices/). 

Tele <- read.csv("../Data/Teleconnections_combined")
Tele$YearMonth<-as.yearmon(as.Date(paste(Tele$Year,Tele$Month,"01",sep="-")))

### Rainfall ###

## - Merge rainfall and teleconnection datasets
Rainfall_Tele_monthly<-merge(Rainfall_monthly_E[,c("Month","Year","YearMonth","Season","Rainfall_interp_mm")],Tele[,c("Year","Month","MEI","NATL","NATL_anom","SATL","SATL_anom","IOD","NAO")],c("Year","Month"))
Rainfall_Tele_monthly<-Rainfall_Tele_monthly[order(Rainfall_Tele_monthly$YearMonth),]
Rainfall_Tele_monthly<-Rainfall_Tele_monthly[complete.cases(Rainfall_Tele_monthly$MEI),]

#MEI
#plot(cbind(Rainfall_Tele_monthly[,"YearMonth"],Rainfall_Tele_monthly[,"MEI"]),type="l")
#MEI_wavelet<-wt(cbind(Rainfall_Tele_monthly[,"YearMonth"],Rainfall_Tele_monthly[,"MEI"]),dj=1/12)
#plot(MEI_wavelet,xlab="",ylab="MEI (yrs)")

Rain_MEI_wtc<-wtc(cbind(Rainfall_Tele_monthly[,"YearMonth"],
                        scale(Rainfall_Tele_monthly[,"Rainfall_interp_mm"])),
                  cbind(Rainfall_Tele_monthly[,"YearMonth"],
                        scale(Rainfall_Tele_monthly[,"MEI"])),
                  pad=T,mother="morlet",dj=1/12,nrands=1000)

#Remove wavelet coherence values within the cone of influence
test<-NA
for( i in 1:length(Rain_MEI_wtc$coi)) test<-cbind(test,Rain_MEI_wtc$period>Rain_MEI_wtc$coi[i])
test<-test[,-1]
Rain_MEI_wtc$rsq[test]<-NA

Rain_wtc_global<-data.frame(period=Rain_MEI_wtc$period,
                            global.coherence=rowMeans(Rain_MEI_wtc$rsq,na.rm=T),
                            x="Rainfall",
                            y="MEI")

#NATL_anom_anom
#plot(cbind(Rainfall_Tele_monthly[,"YearMonth"], Rainfall_Tele_monthly[,"NATL_anom"]),type="l")
#NATL_anom_wavelet<-wt(cbind(Rainfall_Tele_monthly[,"YearMonth"],Rainfall_Tele_monthly[,"NATL_anom"]), dj=1/12)
#plot(NATL_anom_wavelet,xlab="",ylab="NATL_anom (yrs)")

Rain_NATL_anom_wtc<-wtc(cbind(Rainfall_Tele_monthly[,"YearMonth"],
                         scale(Rainfall_Tele_monthly[,"Rainfall_interp_mm"])),
                   cbind(Rainfall_Tele_monthly[,"YearMonth"],
                         scale(Rainfall_Tele_monthly[,"NATL_anom"])),
                   pad=T,mother="morlet",dj=1/12,nrands=1000)

#Remove wavelet coherence values within the cone of influence
test<-NA
for( i in 1:length(Rain_NATL_anom_wtc$coi)) test<-cbind(test,Rain_NATL_anom_wtc$period>Rain_NATL_anom_wtc$coi[i])
test<-test[,-1]
Rain_NATL_anom_wtc$rsq[test]<-NA

Rain_wtc_global<-rbind(Rain_wtc_global,
                       data.frame(period=Rain_NATL_anom_wtc$period,
                                  global.coherence=rowMeans(Rain_NATL_anom_wtc$rsq,na.rm=T),
                                  x="Rainfall",
                                  y="NATL_anom"))

#SATL_anom
#plot(cbind(Rainfall_Tele_monthly[,"YearMonth"], Rainfall_Tele_monthly[,"SATL_anom"]),type="l")
#SATL_anom_wavelet<-wt(cbind(Rainfall_Tele_monthly[,"YearMonth"],Rainfall_Tele_monthly[,"SATL_anom"]),dj=1/12)
#plot(SATL_anom_wavelet,xlab="",ylab="SATL_anom (yrs)")

Rain_SATL_anom_wtc<-wtc(cbind(Rainfall_Tele_monthly[,"YearMonth"],
                         scale(Rainfall_Tele_monthly[,"Rainfall_interp_mm"])),
                   cbind(Rainfall_Tele_monthly[,"YearMonth"],
                         scale(Rainfall_Tele_monthly[,"SATL_anom"])),
                   pad=T,mother="morlet",dj=1/12,nrands=1000)

#Remove wavelet coherence values within the cone of influence
test<-NA
for( i in 1:length(Rain_SATL_anom_wtc$coi)) test<-cbind(test,Rain_SATL_anom_wtc$period>Rain_SATL_anom_wtc$coi[i])
test<-test[,-1]
Rain_SATL_anom_wtc$rsq[test]<-NA

Rain_wtc_global<-rbind(Rain_wtc_global,
                       data.frame(period=Rain_SATL_anom_wtc$period,
                                  global.coherence=rowMeans(Rain_SATL_anom_wtc$rsq,na.rm=T),
                                  x="Rainfall",
                                  y="SATL_anom"))

#IOD
#plot(cbind(Rainfall_Tele_monthly[,"YearMonth"],Rainfall_Tele_monthly[,"IOD"]),type="l")
#IOD_wavelet<-wt(cbind(Rainfall_Tele_monthly[,"YearMonth"],Rainfall_Tele_monthly[,"IOD"]),dj=1/12)
#plot(IOD_wavelet,xlab="",ylab="IOD (yrs)")

Rain_IOD_wtc<-wtc(cbind(Rainfall_Tele_monthly[,"YearMonth"],
                        scale(Rainfall_Tele_monthly[,"Rainfall_interp_mm"])),
                  cbind(Rainfall_Tele_monthly[,"YearMonth"],
                        scale(Rainfall_Tele_monthly[,"IOD"])),
                  pad=T,mother="morlet",dj=1/12,nrands=1000)

#Remove wavelet coherence values within the cone of influence
test<-NA
for( i in 1:length(Rain_IOD_wtc$coi)) test<-cbind(test,Rain_IOD_wtc$period>Rain_IOD_wtc$coi[i])
test<-test[,-1]
Rain_IOD_wtc$rsq[test]<-NA

Rain_wtc_global<-rbind(Rain_wtc_global,
                       data.frame(period=Rain_IOD_wtc$period,
                                  global.coherence=rowMeans(Rain_IOD_wtc$rsq,na.rm=T),
                                  x="Rainfall",
                                  y="IOD"))

### Temperature ###

## - Merge temperature and teleconnection datasets
Temperature_Tele_monthly<-merge(Temperature_monthly_G[,c("Month","Year","YearMonth","Season","Temperature_interp_c"),],
                                Tele[,c("Year","Month","MEI","NATL","NATL_anom","SATL","SATL_anom","IOD","NAO")],c("Year","Month"))

Temperature_Tele_monthly<-Temperature_Tele_monthly[order(Temperature_Tele_monthly$YearMonth),]
Temperature_Tele_monthly<-Temperature_Tele_monthly[complete.cases(Temperature_Tele_monthly$MEI),]

#MEI
#plot(cbind(Temperature_Tele_monthly[,"YearMonth"],Temperature_Tele_monthly[,"MEI"]),type="l")
#MEI_wavelet<-wt(cbind(Temperature_Tele_monthly[,"YearMonth"],Temperature_Tele_monthly[,"MEI"]),dj=1/12)
#plot(MEI_wavelet,xlab="",ylab="MEI (yrs)")

Temp_MEI_wtc<-wtc(cbind(Temperature_Tele_monthly[,"YearMonth"],
                        scale(Temperature_Tele_monthly[,"Temperature_interp_c"])),
                  cbind(Temperature_Tele_monthly[,"YearMonth"],
                        scale(Temperature_Tele_monthly[,"MEI"])),
                  pad=T,mother="morlet",dj=1/12,nrands=1000)

#Remove wavelet coherence values within the cone of influence
test<-NA
for( i in 1:length(Temp_MEI_wtc$coi)) test<-cbind(test,Temp_MEI_wtc$period>Temp_MEI_wtc$coi[i])
test<-test[,-1]
Temp_MEI_wtc$rsq[test]<-NA

Temp_wtc_global<-data.frame(period=Temp_MEI_wtc$period,
                            global.coherence=rowMeans(Temp_MEI_wtc$rsq,na.rm=T),
                            x="Temperature",
                            y="MEI")

#NATL_anom
# plot(cbind(Temperature_Tele_monthly[,"YearMonth"], Temperature_Tele_monthly[,"NATL_anom"]),type="l")
# NATL_anom_wavelet<-wt(cbind(Temperature_Tele_monthly[,"YearMonth"], Temperature_Tele_monthly[,"NATL_anom"]),dj=1/12)

Temp_NATL_anom_wtc<-wtc(cbind(Temperature_Tele_monthly[,"YearMonth"],
                         scale(Temperature_Tele_monthly[,"Temperature_interp_c"])),
                   cbind(Temperature_Tele_monthly[,"YearMonth"],
                         scale(Temperature_Tele_monthly[,"NATL_anom"])),
                   pad=T,mother="morlet",dj=1/12,nrands=1000)

#Remove wavelet coherence values within the cone of influence
test<-NA
for( i in 1:length(Temp_NATL_anom_wtc$coi)) test<-cbind(test,Temp_NATL_anom_wtc$period>Temp_NATL_anom_wtc$coi[i])
test<-test[,-1]
Temp_NATL_anom_wtc$rsq[test]<-NA

Temp_wtc_global<-rbind(Temp_wtc_global,
                       data.frame(period=Temp_NATL_anom_wtc$period,
                                  global.coherence=rowMeans(Temp_NATL_anom_wtc$rsq,na.rm=T),
                                  x="Temperature",
                                  y="NATL_anom"))

#SATL_anom
#plot(cbind(Temperature_Tele_monthly[,"YearMonth"],Temperature_Tele_monthly[,"SATL_anom"]),type="l")
#SATL_anom_wavelet<-wt(cbind(Temperature_Tele_monthly[,"YearMonth"], Temperature_Tele_monthly[,"SATL_anom"]),dj=1/12)

Temp_SATL_anom_wtc<-wtc(cbind(Temperature_Tele_monthly[,"YearMonth"],
                         scale(Temperature_Tele_monthly[,"Temperature_interp_c"])),
                   cbind(Temperature_Tele_monthly[,"YearMonth"],
                         scale(Temperature_Tele_monthly[,"SATL_anom"])),
                   pad=T,mother="morlet",dj=1/12,nrands=1000)

#Remove wavelet coherence values within the cone of influence
test<-NA
for( i in 1:length(Temp_SATL_anom_wtc$coi)) test<-cbind(test,Temp_SATL_anom_wtc$period>Temp_SATL_anom_wtc$coi[i])
test<-test[,-1]
Temp_SATL_anom_wtc$rsq[test]<-NA

Temp_wtc_global<-rbind(Temp_wtc_global,
                       data.frame(period=Temp_SATL_anom_wtc$period,
                                  global.coherence=rowMeans(Temp_SATL_anom_wtc$rsq,na.rm=T),
                                  x="Temperature",
                                  y="SATL_anom"))

#IOD
#plot(cbind(Temperature_Tele_monthly[,"YearMonth"],Temperature_Tele_monthly[,"IOD"]),type="l")
#IOD_wavelet<-wt(cbind(Temperature_Tele_monthly[,"YearMonth"],Temperature_Tele_monthly[,"IOD"]),dj=1/12)
#plot(IOD_wavelet,xlab="",ylab="IOD (yrs)")

Temp_IOD_wtc<-wtc(cbind(Temperature_Tele_monthly[,"YearMonth"],
                        scale(Temperature_Tele_monthly[,"Temperature_interp_c"])),
                  cbind(Temperature_Tele_monthly[,"YearMonth"],
                        scale(Temperature_Tele_monthly[,"IOD"])),
                  pad=T,mother="morlet",dj=1/12,nrands=1000)

#Remove wavelet coherence values within the cone of influence
test<-NA
for( i in 1:length(Temp_IOD_wtc$coi)) test<-cbind(test,Temp_IOD_wtc$period>Temp_IOD_wtc$coi[i])
test<-test[,-1]
Temp_IOD_wtc$rsq[test]<-NA

Temp_wtc_global<-rbind(Temp_wtc_global,
                       data.frame(period=Temp_IOD_wtc$period,
                                  global.coherence=rowMeans(Temp_IOD_wtc$rsq,na.rm=T),
                                  x="Temperature",
                                  y="IOD"))


## -  Figure 4 - Plot all wavelet coherency plots together

#Note on phase arrows on wavelet coherence plots
# Arrows pointing to the right mean that x and y are in phase.
# Arrows pointing to the left mean that x and y are in anti-phase.
# Arrows pointing up mean that y leads x by π/2.
# Arrows pointing down mean that x leads y by π/2.


layout(matrix(c(1,2,3,4,5,6,7,8), 4, 2, byrow = TRUE))
par(oma = c(0, 0, 0, 0), mar = c(2,4,2,2) )

#layout.show()
 
plot(Rain_MEI_wtc, plot.cb = FALSE, plot.coi=TRUE,lwd.sig=1.5,plot.phase = TRUE,ylab="Period (yrs)")
title(main="A. Rainfall-MEI",adj=0)
plot(Temp_MEI_wtc, plot.cb = FALSE, plot.coi=TRUE,lwd.sig=1.5,plot.phase = TRUE,ylab="Period (yrs)")
title(main="B. Temp-MEI",adj=0)
plot(Rain_NATL_anom_wtc, plot.cb = FALSE, plot.coi=TRUE,lwd.sig=1.5,plot.phase = TRUE,ylab="Period (yrs)")
title(main="C. Rain-NATL",adj=0)
plot(Temp_NATL_anom_wtc, plot.cb = FALSE, plot.coi=TRUE,lwd.sig=1.5,plot.phase = TRUE,ylab="Period (yrs)")
title(main="D. Temp-NATL",adj=0)
plot(Rain_SATL_anom_wtc, plot.cb = FALSE, plot.coi=TRUE,lwd.sig=1.5,plot.phase = TRUE,ylab="Period (yrs)")
title(main="E. Rain-SATL",adj=0)
plot(Temp_SATL_anom_wtc, plot.cb = FALSE, plot.coi=TRUE,lwd.sig=1.5,plot.phase = TRUE,ylab="Period (yrs)")
title(main="F. Temp-SATL",adj=0)
plot(Rain_IOD_wtc, plot.cb = FALSE, plot.coi=TRUE,lwd.sig=1.5,plot.phase = TRUE,ylab="Period (yrs)")
title(main="G. Rain-IOD",adj=0)
plot(Temp_IOD_wtc, plot.cb = FALSE, plot.coi=TRUE,lwd.sig=1.5,plot.phase = TRUE,ylab="Period (yrs)")
title(main="H. Temp-IOD",adj=0)


## - Supplemental Figure 3 - Plot  global wavelet coherency together
Temp_Rain_wtc_global<-rbind(Rain_wtc_global,Temp_wtc_global)

ggplot(Temp_Rain_wtc_global,aes(y=global.coherence,x=period))+
  geom_line(aes(linetype=y,colour=y))+
  scale_color_brewer(type="div")+
  scale_y_continuous(limits=c(0,1))+
  scale_x_log10(breaks=c(0.25,0.5,1,2,4,8))+
  #scale_x_continuous(trans=reverselog_trans(10),breaks=c(0.25,0.5,1,2,4,8))+
  theme_classic()+
  theme(legend.title=element_blank())+
  xlab("Period (years)")+
  ylab("Wavelet Coherence")+
  #coord_flip()+
  facet_wrap(~x,ncol=1)
